# Supplementary material for: MMP14 cleaves PTH1R in the chondrocyte-derived osteoblast lineage, curbing signaling intensity for proper bone anabolism
Source: eLife. 2023 Mar 9;12:e82142. doi: 10.7554/eLife.82142 (PMC10036123; doi:10.7554/eLife.82142)
Supplement: Figure 4—source data 1. [file elife-82142-fig4-data1.zip]

Archive with 1 entries (1 files):
- Figure4-source data1.pptx
